# Supplementary material for: Males Resemble Females: Re-Evaluating Sexual Dimorphism in Protoceratops andrewsi (Neoceratopsia, Protoceratopsidae)
Source: PLoS One. 2015 May 7;10(5):e0126464. doi: 10.1371/journal.pone.0126464 (PMC4423778; doi:10.1371/journal.pone.0126464)
Supplement: S2 File — TPS files of raw landmark coordinates of the four datasets (skulls in dorsal and lateral view, skulls with the frill excluded and the sole frills). (ZIP) [file pone.0126464.s004.zip]

Archive with 4 entries (4 files):
- Protoceratops_DVconfig.TPS
- Protoceratops_Frill_LVconfig.TPS
- Protoceratops_LVconfig.TPS
- ProtoLV_nofrill_config.TPS
