# Supplementary material for: Males Resemble Females: Re-Evaluating Sexual Dimorphism in Protoceratops andrewsi (Neoceratopsia, Protoceratopsidae)
Source: PLoS One. 2015 May 7;10(5):e0126464. doi: 10.1371/journal.pone.0126464 (PMC4423778; doi:10.1371/journal.pone.0126464)
Supplement: S2 File — TPS files of raw landmark coordinates of the four datasets (skulls in dorsal and lateral view, skulls with the frill excluded and the sole frills). (ZIP) [file pone.0126464.s004.zip › Protoceratops_DVconfig.TPS]

LM=23
324.00000 652.00000
614.00000 660.00000
642.00000 617.00000
336.00000 30.00000
587.00000 382.00000
394.00000 264.00000
368.00000 382.00000
334.00000 71.00000
327.00000 283.00000
332.00000 373.00000
427.00000 350.00000
440.00000 331.00000
384.00000 126.00000
517.00000 479.00000
539.00000 512.00000
564.00000 539.00000
591.00000 565.00000
621.00000 590.00000
569.00000 672.00000
520.00000 676.00000
470.00000 673.00000
421.00000 668.00000
370.00000 662.00000
IMAGE=P.andrewsi_AMNH6438dv.jpg
ID=Protoceratops_andrewsi_AMNH6438 
SCALE=0.099504
LM=23
280.00000 734.00000
547.00000 676.00000
552.00000 666.00000
290.00000 17.00000
554.00000 492.00000
351.00000 286.00000
339.00000 429.00000
289.00000 76.00000
285.00000 272.00000
282.00000 422.00000
401.00000 411.00000
412.00000 383.00000
342.00000 134.00000
470.00000 556.00000
488.00000 577.00000
505.00000 598.00000
521.00000 621.00000
534.00000 643.00000
522.00000 720.00000
479.00000 744.00000
429.00000 754.00000
382.00000 735.00000
331.00000 733.00000
IMAGE=P.andrewsi_AMNH6408dv.jpg
ID=Protoceratops_andrewsi_AMNH6408 
SCALE=0.047565
LM=23
232.00000 672.00000
409.00000 654.00000
434.00000 638.00000
233.00000 19.00000
430.00000 459.00000
312.00000 232.00000
303.00000 371.00000
233.00000 48.00000
240.00000 217.00000
235.00000 400.00000
352.00000 383.00000
372.00000 356.00000
265.00000 127.00000
379.00000 499.00000
383.00000 529.00000
390.00000 559.00000
400.00000 587.00000
419.00000 611.00000
380.00000 664.00000
351.00000 674.00000
323.00000 678.00000
292.00000 679.00000
262.00000 678.00000
IMAGE=P.andrewsi_AMNH6419dv.jpg
ID=Protoceratops_andrewsi_AMNH6419 
SCALE=0.017239
LM=23
278.00000 908.00000
526.00000 897.00000
545.00000 853.00000
293.00000 29.00000
526.00000 573.00000
362.00000 306.00000
331.00000 485.00000
293.00000 85.00000
284.00000 324.00000
285.00000 496.00000
394.00000 472.00000
401.00000 439.00000
335.00000 168.00000
450.00000 622.00000
467.00000 670.00000
486.00000 716.00000
508.00000 761.00000
531.00000 807.00000
486.00000 911.00000
444.00000 916.00000
402.00000 917.00000
361.00000 916.00000
318.00000 910.00000
IMAGE=P.andrewsi_AMNH6434dv.jpg
ID=Protoceratops_andrewsi_andrewsi_AMNH6434 
SCALE=0.022704
LM=23
319.00000 691.00000
593.00000 706.00000
618.00000 682.00000
338.00000 23.00000
630.00000 541.00000
395.00000 307.00000
355.00000 407.00000
337.00000 87.00000
330.00000 308.00000
327.00000 424.00000
440.00000 402.00000
453.00000 388.00000
387.00000 152.00000
518.00000 570.00000
536.00000 597.00000
556.00000 617.00000
578.00000 640.00000
597.00000 663.00000
550.00000 715.00000
501.00000 714.00000
456.00000 714.00000
410.00000 710.00000
365.00000 701.00000
IMAGE=P.andrewsi_AMNH6466dv.jpg
ID=Protoceratops_andrewsi_AMNH6466 
SCALE=0.076029
LM=23
1327.00000 2801.00000
2400.00000 2403.00000
2437.00000 2360.00000
1265.00000 1016.00000
1979.00000 1949.00000
1441.00000 1627.00000
1416.00000 1897.00000
1265.00000 1103.00000
1301.00000 1597.00000
1303.00000 1931.00000
1558.00000 1824.00000
1579.00000 1789.00000
1391.00000 1327.00000
1810.00000 2076.00000
1926.00000 2162.00000
2058.00000 2216.00000
2202.00000 2245.00000
2338.00000 2280.00000
2255.00000 2535.00000
2083.00000 2631.00000
1911.00000 2712.00000
1724.00000 2767.00000
1524.00000 2794.00000
IMAGE=Protoceratops andrewsi DMNH 50633l_dv2.JPG
ID=Protoceratops_andrewsi_DMNH50633l 
SCALE=0.030248
LM=23
1301.00000 3070.00000
1987.00000 2728.00000
1981.00000 2663.00000
1322.00000 793.00000
2008.00000 2082.00000
1483.00000 1541.00000
1512.00000 2077.00000
1317.00000 1001.00000
1311.00000 1482.00000
1344.00000 2080.00000
1647.00000 1985.00000
1686.00000 1928.00000
1465.00000 1111.00000
1858.00000 2384.00000
1894.00000 2433.00000
1923.00000 2489.00000
1947.00000 2548.00000
1966.00000 2606.00000
1982.00000 2883.00000
1918.00000 3032.00000
1781.00000 3112.00000
1619.00000 3117.00000
1458.00000 3095.00000
IMAGE=Protoceratops andrewsi DMNH 58743_dv3.JPG
ID=Protoceratops_andrewsi_DMNH58743 
SCALE=0.012983
LM=23
1289.00000 2834.00000
2315.00000 2865.00000
2362.00000 2805.00000
1321.00000 936.00000
1984.00000 2106.00000
1487.00000 1537.00000
1416.00000 1807.00000
1318.00000 1051.00000
1311.00000 1541.00000
1314.00000 1854.00000
1662.00000 1832.00000
1664.00000 1800.00000
1377.00000 1160.00000
1863.00000 2156.00000
1962.00000 2289.00000
2052.00000 2432.00000
2141.00000 2565.00000
2247.00000 2685.00000
2181.00000 2966.00000
2000.00000 2963.00000
1824.00000 2939.00000
1648.00000 2898.00000
1467.00000 2859.00000
IMAGE=Protoceratops andrewsi DMNH_nocode_dv2.JPG
ID=Protoceratops_andrewsi_DMNH 
SCALE=0.030715
LM=23
1351.00000 3039.00000
2577.00000 2748.00000
2589.00000 2715.00000
1281.00000 924.00000
2248.00000 2141.00000
1512.00000 1598.00000
1452.00000 1971.00000
1282.00000 1059.00000
1300.00000 1635.00000
1300.00000 1999.00000
1668.00000 1852.00000
1689.00000 1792.00000
1432.00000 1298.00000
1916.00000 2244.00000
2038.00000 2367.00000
2164.00000 2464.00000
2306.00000 2545.00000
2450.00000 2636.00000
2510.00000 2963.00000
2289.00000 3047.00000
2058.00000 3063.00000
1820.00000 3062.00000
1585.00000 3056.00000
IMAGE=Protoceratops_andrewsi_AMNH6409.JPG
ID=Protoceratops_andrewsi_AMNH6409 
SCALE=0.016054
LM=23
1269.00000 3350.00000
2550.00000 3162.00000
2586.00000 3080.00000
1268.00000 760.00000
2154.00000 2184.00000
1516.00000 1727.00000
1384.00000 2091.00000
1269.00000 923.00000
1263.00000 1743.00000
1262.00000 2196.00000
1669.00000 2068.00000
1720.00000 2014.00000
1408.00000 1184.00000
1956.00000 2440.00000
2048.00000 2592.00000
2171.00000 2728.00000
2307.00000 2843.00000
2457.00000 2961.00000
2370.00000 3309.00000
2176.00000 3406.00000
1948.00000 3438.00000
1723.00000 3422.00000
1497.00000 3370.00000
IMAGE=Protoceratops_andrewsi_AMNH6414.JPG
ID=Protoceratops_andrewsi_AMNH6414 
SCALE=0.026279
LM=23
1321.00000 3123.00000
2366.00000 2752.00000
2384.00000 2704.00000
1357.00000 890.00000
2048.00000 2068.00000
1505.00000 1600.00000
1463.00000 1917.00000
1357.00000 997.00000
1337.00000 1659.00000
1338.00000 2004.00000
1629.00000 1847.00000
1672.00000 1794.00000
1433.00000 1232.00000
1881.00000 2159.00000
1982.00000 2268.00000
2078.00000 2385.00000
2189.00000 2488.00000
2292.00000 2583.00000
2295.00000 2937.00000
2129.00000 3052.00000
1928.00000 3068.00000
1728.00000 3080.00000
1519.00000 3104.00000
IMAGE=Protoceratops_andrewsi_AMNH6425.JPG
ID=Protoceratops_andrewsi_AMNH6425 
SCALE=0.024992
LM=23
1283.00000 3246.00000
2192.00000 3076.00000
2223.00000 2981.00000
1238.00000 534.00000
2158.00000 2118.00000
1495.00000 1446.00000
1503.00000 1907.00000
1247.00000 706.00000
1255.00000 1388.00000
1268.00000 1973.00000
1690.00000 1825.00000
1720.00000 1761.00000
1416.00000 960.00000
1951.00000 2284.00000
2033.00000 2411.00000
2090.00000 2553.00000
2162.00000 2683.00000
2203.00000 2833.00000
2077.00000 3187.00000
1926.00000 3251.00000
1773.00000 3282.00000
1604.00000 3287.00000
1437.00000 3269.00000
IMAGE=Protoceratops_andrewsi_AMNH6429.JPG
ID=Protoceratops_andrewsi_AMNH6429 
SCALE=0.017405
LM=23
1316.00000 3300.00000
2307.00000 2958.00000
2333.00000 2866.00000
1294.00000 281.00000
2116.00000 1788.00000
1583.00000 1283.00000
1535.00000 1805.00000
1293.00000 396.00000
1341.00000 1283.00000
1316.00000 1827.00000
1700.00000 1704.00000
1762.00000 1661.00000
1499.00000 746.00000
1889.00000 2091.00000
1972.00000 2251.00000
2064.00000 2410.00000
2163.00000 2558.00000
2266.00000 2708.00000
2186.00000 3094.00000
2033.00000 3187.00000
1861.00000 3250.00000
1680.00000 3288.00000
1493.00000 3305.00000
IMAGE=Protoceratops_andrewsi_AMNH6430.JPG
ID=Protoceratops_andrewsi_AMNH6430 
SCALE=0.009870
LM=23
1360.00000 3018.00000
2478.00000 2852.00000
2520.00000 2803.00000
1257.00000 559.00000
2188.00000 2091.00000
1554.00000 1526.00000
1408.00000 1861.00000
1269.00000 696.00000
1298.00000 1452.00000
1308.00000 1885.00000
1659.00000 1806.00000
1707.00000 1750.00000
1433.00000 960.00000
1912.00000 2251.00000
2031.00000 2366.00000
2138.00000 2493.00000
2264.00000 2598.00000
2403.00000 2694.00000
2346.00000 2995.00000
2150.00000 3065.00000
1954.00000 3082.00000
1759.00000 3057.00000
1563.00000 3029.00000
IMAGE=Protoceratops_andrewsi_AMNH6439.JPG
ID=Protoceratops_andrewsi_AMNH6439 
SCALE=0.015865
LM=23
1285.00000 3359.00000
2373.00000 2950.00000
2384.00000 2894.00000
1349.00000 635.00000
2002.00000 2066.00000
1584.00000 1445.00000
1452.00000 1863.00000
1345.00000 724.00000
1330.00000 1483.00000
1323.00000 1936.00000
1695.00000 1816.00000
1728.00000 1774.00000
1475.00000 1065.00000
1866.00000 2180.00000
1955.00000 2335.00000
2055.00000 2480.00000
2171.00000 2621.00000
2304.00000 2739.00000
2319.00000 3173.00000
2169.00000 3352.00000
1965.00000 3440.00000
1736.00000 3434.00000
1511.00000 3383.00000
IMAGE=Protoceratops_andrewsi_BHI6440.JPG
ID=Protoceratops_andrewsi_BHI6440 
SCALE=0.013693
LM=23
1404.00000 2877.00000
2414.00000 2673.00000
2439.00000 2609.00000
1391.00000 1036.00000
2021.00000 1916.00000
1589.00000 1504.00000
1529.00000 1822.00000
1390.00000 1083.00000
1395.00000 1595.00000
1396.00000 1892.00000
1688.00000 1720.00000
1737.00000 1691.00000
1473.00000 1186.00000
1885.00000 2034.00000
1979.00000 2176.00000
2092.00000 2288.00000
2217.00000 2387.00000
2350.00000 2490.00000
2293.00000 2795.00000
2132.00000 2872.00000
1949.00000 2914.00000
1759.00000 2924.00000
1582.00000 2913.00000
IMAGE=Protoceratops_andrewsi_MPC_D_100-505.JPG
ID=Protoceratops_andrewsi_MPC_D_100_505 
SCALE=0.018506
LM=23
1334.00000 2973.00000
2565.00000 2847.00000
2588.00000 2802.00000
1284.00000 1054.00000
2194.00000 2278.00000
1482.00000 1650.00000
1398.00000 1850.00000
1288.00000 1136.00000
1306.00000 1594.00000
1293.00000 1903.00000
1616.00000 1859.00000
1624.00000 1834.00000
1379.00000 1304.00000
1989.00000 2332.00000
2098.00000 2445.00000
2208.00000 2545.00000
2327.00000 2636.00000
2454.00000 2718.00000
2388.00000 2937.00000
2176.00000 2975.00000
1960.00000 2987.00000
1759.00000 2991.00000
1543.00000 2983.00000
IMAGE=Protoceratops_andrewsi_MPC_D_100-522.JPG
ID=Protoceratops_andrewsi_MPC_D_100_522 
SCALE=0.019007
LM=23
1299.00000 3128.00000
2541.00000 2706.00000
2556.00000 2676.00000
1302.00000 624.00000
2182.00000 2114.00000
1540.00000 1378.00000
1420.00000 1820.00000
1303.00000 749.00000
1295.00000 1418.00000
1293.00000 1888.00000
1731.00000 1751.00000
1752.00000 1678.00000
1406.00000 967.00000
2018.00000 2148.00000
2126.00000 2258.00000
2237.00000 2363.00000
2355.00000 2460.00000
2469.00000 2556.00000
2409.00000 2872.00000
2201.00000 2959.00000
1978.00000 3030.00000
1752.00000 3091.00000
1537.00000 3118.00000
IMAGE=Protoceratops_andrewsi_MPC_D_2006.36.JPG
ID=Protoceratops_andrewsi_MPC_D_2006.36 
SCALE=0.013304
LM=23
1258.00000 3221.00000
2115.00000 2950.00000
2122.00000 2918.00000
1320.00000 688.00000
1926.00000 2142.00000
1500.00000 1535.00000
1455.00000 1962.00000
1318.00000 795.00000
1300.00000 1616.00000
1289.00000 1973.00000
1607.00000 1895.00000
1642.00000 1823.00000
1411.00000 1078.00000
1771.00000 2263.00000
1835.00000 2396.00000
1911.00000 2525.00000
1984.00000 2656.00000
2060.00000 2784.00000
2034.00000 3084.00000
1897.00000 3170.00000
1746.00000 3209.00000
1582.00000 3236.00000
1415.00000 3241.00000
IMAGE=Protoceratops_andrewsi_AMNH6418notyet.JPG
ID=Protoceratops_andrewsi_AMNH6418 
SCALE=0.020303
LM=23
1336.00000 3052.00000
2058.00000 2622.00000
2080.00000 2570.00000
1261.00000 932.00000
1965.00000 1928.00000
1450.00000 1554.00000
1394.00000 1987.00000
1261.00000 1015.00000
1275.00000 1497.00000
1285.00000 1956.00000
1562.00000 1878.00000
1586.00000 1793.00000
1357.00000 1072.00000
1737.00000 2185.00000
1802.00000 2267.00000
1865.00000 2359.00000
1953.00000 2423.00000
2047.00000 2482.00000
1984.00000 2760.00000
1904.00000 2886.00000
1775.00000 2968.00000
1639.00000 3046.00000
1489.00000 3070.00000
IMAGE=Protoceratops_andrewsi_MPC_D_100_502anotyet.JPG
ID=Protoceratops_andrewsi_MPC_D_100_502a 
SCALE=0.021335
LM=23
1245.00000 3024.00000
2225.00000 2558.00000
2245.00000 2524.00000
1400.00000 864.00000
2075.00000 1890.00000
1531.00000 1479.00000
1459.00000 1847.00000
1397.00000 974.00000
1349.00000 1518.00000
1321.00000 1827.00000
1599.00000 1757.00000
1649.00000 1696.00000
1481.00000 1072.00000
1777.00000 2002.00000
1860.00000 2112.00000
1954.00000 2226.00000
2061.00000 2311.00000
2165.00000 2412.00000
2128.00000 2719.00000
1968.00000 2813.00000
1802.00000 2903.00000
1621.00000 2966.00000
1441.00000 3016.00000
IMAGE=Protoceratops_andrewsi_MPC_D_2006.35notyet.JPG
ID=Protoceratops_andrewsi_MPC_D_2006.35 
SCALE=0.022954
LM=23
136.00000 302.00000
248.00000 241.00000
250.00000 237.00000
132.00000 60.00000
211.00000 169.00000
149.00000 125.00000
149.00000 167.00000
132.00000 71.00000
133.00000 128.00000
134.00000 168.00000
169.00000 158.00000
170.00000 155.00000
144.00000 87.00000
193.00000 197.00000
204.00000 207.00000
217.00000 214.00000
229.00000 221.00000
242.00000 228.00000
241.00000 264.00000
224.00000 277.00000
203.00000 288.00000
181.00000 296.00000
159.00000 301.00000
IMAGE=Protoceratops_andrewsi_MPC_D_100-534dv.jpg
ID=Protoceratops_andrewsi_MPC_D_100_534 
SCALE=0.110432
