# Supplementary material for: Males Resemble Females: Re-Evaluating Sexual Dimorphism in Protoceratops andrewsi (Neoceratopsia, Protoceratopsidae)
Source: PLoS One. 2015 May 7;10(5):e0126464. doi: 10.1371/journal.pone.0126464 (PMC4423778; doi:10.1371/journal.pone.0126464)
Supplement: S2 File — TPS files of raw landmark coordinates of the four datasets (skulls in dorsal and lateral view, skulls with the frill excluded and the sole frills). (ZIP) [file pone.0126464.s004.zip › Protoceratops_Frill_LVconfig.TPS]

LM=11
2654.00000 1301.00000
2751.00000 1428.00000
2891.00000 1275.00000
3559.00000 1412.00000
2255.00000 1837.00000
3704.00000 2081.00000
3249.00000 2243.00000
2530.00000 1192.00000
2844.00000 1299.00000
2503.00000 1565.00000
2571.00000 1721.00000
IMAGE=Protoceratops_andrewsi_AMNH6467.JPG
ID=Protoceratops_andrewsi_AMNH6467 
SCALE=0.013697
LM=11
2393.00000 1544.00000
2384.00000 1694.00000
2551.00000 1639.00000
2719.00000 2014.00000
2075.00000 1812.00000
2827.00000 2431.00000
2769.00000 2435.00000
2292.00000 1356.00000
2482.00000 1573.00000
2248.00000 1677.00000
2252.00000 1798.00000
IMAGE=Protoceratops andrewsi DMNH 50633l_lv3.JPG
ID=Protoceratops_andrewsi_DMNH_50633l 
SCALE=0.023803
LM=11
2355.00000 1545.00000
2352.00000 1749.00000
2608.00000 1570.00000
2974.00000 1973.00000
1977.00000 1869.00000
3095.00000 2230.00000
2827.00000 2480.00000
2230.00000 1291.00000
2497.00000 1527.00000
2166.00000 1716.00000
2237.00000 1841.00000
IMAGE=Protoceratops andrewsi DMNH_nocode_lv5.JPG
ID=Protoceratops_andrewsi_DMNH 
SCALE=0.019604
LM=11
2383.00000 1306.00000
2442.00000 1436.00000
2582.00000 1353.00000
3153.00000 1694.00000
2015.00000 1684.00000
3266.00000 2172.00000
2923.00000 2279.00000
2224.00000 1152.00000
2538.00000 1363.00000
2222.00000 1507.00000
2246.00000 1665.00000
IMAGE=Protoceratops_andrewsi_AMNH6409.JPG
ID=Protoceratops_andrewsi_AMNH6409 
SCALE=0.015108
LM=11
2449.00000 1354.00000
2517.00000 1519.00000
2653.00000 1409.00000
3209.00000 1857.00000
2136.00000 1777.00000
3211.00000 2076.00000
3103.00000 2035.00000
2394.00000 1280.00000
2609.00000 1414.00000
2285.00000 1585.00000
2287.00000 1745.00000
IMAGE=Protoceratops_andrewsi_AMNH6418.JPG
ID=Protoceratops_andrewsi_AMNH6418 
SCALE=0.014986
LM=11
2425.00000 1152.00000
2492.00000 1346.00000
2657.00000 1147.00000
3287.00000 1506.00000
2125.00000 1611.00000
3350.00000 2035.00000
2995.00000 2088.00000
2268.00000 955.00000
2635.00000 1161.00000
2326.00000 1417.00000
2336.00000 1556.00000
IMAGE=Protoceratops_andrewsi_AMNH6425.JPG
ID=Protoceratops_andrewsi_AMNH6425 
SCALE=0.022250
LM=11
2420.00000 1296.00000
2462.00000 1472.00000
2626.00000 1327.00000
3090.00000 1973.00000
1853.00000 1594.00000
2924.00000 2234.00000
2710.00000 2210.00000
2275.00000 1079.00000
2607.00000 1333.00000
2167.00000 1499.00000
2238.00000 1702.00000
IMAGE=Protoceratops_andrewsi_AMNH6429.JPG
ID=Protoceratops_andrewsi_AMNH6429 
SCALE=0.015865
LM=11
2404.00000 1420.00000
2488.00000 1492.00000
2570.00000 1436.00000
3328.00000 1669.00000
2111.00000 1663.00000
3386.00000 2008.00000
3155.00000 2045.00000
2214.00000 1207.00000
2548.00000 1446.00000
2299.00000 1522.00000
2280.00000 1658.00000
IMAGE=Protoceratops_andrewsi_AMNH6430.JPG
ID=Protoceratops_andrewsi_AMNH6430 
SCALE=0.010000
LM=11
2564.00000 1211.00000
2629.00000 1338.00000
2714.00000 1186.00000
3434.00000 1460.00000
2222.00000 1612.00000
3516.00000 1729.00000
3358.00000 1901.00000
2287.00000 1022.00000
2711.00000 1199.00000
2429.00000 1401.00000
2420.00000 1546.00000
IMAGE=Protoceratops_andrewsi_AMNH6441.JPG
ID=Protoceratops_andrewsi_AMNH6441 
SCALE=0.014986
LM=11
2499.00000 1340.00000
2489.00000 1512.00000
2671.00000 1344.00000
3090.00000 1843.00000
2026.00000 1685.00000
3049.00000 2257.00000
2947.00000 2327.00000
2299.00000 1099.00000
2641.00000 1367.00000
2269.00000 1493.00000
2223.00000 1697.00000
IMAGE=Protoceratops_andrewsi_AMNH6637.JPG
ID=Protoceratops_andrewsi_AMNH6637 
SCALE=0.014924
LM=11
2267.00000 1338.00000
2310.00000 1459.00000
2377.00000 1335.00000
3039.00000 1404.00000
1994.00000 1675.00000
3180.00000 1722.00000
2873.00000 1962.00000
2134.00000 1171.00000
2366.00000 1349.00000
2129.00000 1524.00000
2204.00000 1636.00000
IMAGE=Protoceratops_andrewsi_BHI6440.JPG
ID=Protoceratops_andrewsi_BHI6440 
SCALE=0.018785
LM=11
2445.00000 1387.00000
2505.00000 1540.00000
2632.00000 1365.00000
3214.00000 1869.00000
2092.00000 1801.00000
3234.00000 2255.00000
2936.00000 2317.00000
2310.00000 1228.00000
2597.00000 1428.00000
2253.00000 1573.00000
2239.00000 1740.00000
IMAGE=Protoceratops_andrewsi_CM9185.JPG
ID=Protoceratops_andrewsi_CM9185 
SCALE=0.014950
LM=11
2294.00000 1168.00000
2339.00000 1365.00000
2476.00000 1175.00000
3025.00000 1520.00000
2076.00000 1607.00000
3066.00000 1884.00000
2782.00000 1802.00000
2109.00000 988.00000
2460.00000 1190.00000
2154.00000 1400.00000
2212.00000 1560.00000
IMAGE=Protoceratops_andrewsi_MPC-D-100-502.JPG
ID=Protoceratops_andrewsi_MPC_D_100.502 
SCALE=0.015964
LM=11
2228.00000 1200.00000
2275.00000 1284.00000
2330.00000 1148.00000
2919.00000 1158.00000
2082.00000 1648.00000
3047.00000 1579.00000
2782.00000 1850.00000
2018.00000 1089.00000
2276.00000 1166.00000
2099.00000 1465.00000
2185.00000 1584.00000
IMAGE=Protoceratops_andrewsi_MPC-D-100-502a.JPG
ID=Protoceratops_andrewsi_MPC_D_100.502a 
SCALE=0.018865
LM=11
2111.00000 1057.00000
2171.00000 1157.00000
2225.00000 1042.00000
2800.00000 1254.00000
1976.00000 1465.00000
3101.00000 1458.00000
2914.00000 1538.00000
1901.00000 933.00000
2212.00000 1055.00000
2036.00000 1259.00000
2106.00000 1388.00000
IMAGE=Protoceratops_andrewsi_MPC-D-100-505.JPG
ID=Protoceratops_andrewsi_MPC_D_100.505 
SCALE=0.016774
LM=11
2569.00000 1318.00000
2572.00000 1439.00000
2725.00000 1251.00000
3287.00000 1734.00000
2211.00000 1634.00000
3383.00000 1893.00000
3160.00000 2013.00000
2447.00000 1071.00000
2710.00000 1268.00000
2283.00000 1439.00000
2350.00000 1622.00000
IMAGE=Protoceratops_andrewsi_MPC-D-2006.36.JPG
ID=Protoceratops_andrewsi_MPC_D_2006.36 
SCALE=0.010068
LM=11
577.00000 234.00000
594.00000 297.00000
636.00000 259.00000
708.00000 377.00000
444.00000 351.00000
761.00000 456.00000
734.00000 480.00000
540.00000 174.00000
625.00000 259.00000
517.00000 293.00000
515.00000 341.00000
IMAGE=P.andrewsi_AMNH6408.jpg
ID=Protoceratops_andrewsi_AMNH6408 
SCALE=0.045408
LM=11
561.00000 243.00000
578.00000 286.00000
588.00000 230.00000
778.00000 361.00000
446.00000 327.00000
810.00000 479.00000
791.00000 492.00000
512.00000 185.00000
582.00000 232.00000
515.00000 287.00000
502.00000 326.00000
IMAGE=P.andrewsi_AMNH6432.jpg
ID=Protoceratops_andrewsi_AMNH6432 
SCALE=0.033315
LM=11
635.00000 259.00000
648.00000 290.00000
680.00000 279.00000
883.00000 382.00000
506.00000 363.00000
912.00000 439.00000
891.00000 472.00000
572.00000 190.00000
676.00000 280.00000
571.00000 313.00000
591.00000 357.00000
IMAGE=P.andrewsi_AMNH6434.jpg
ID=Protoceratops_andrewsi_AMNH6434 
SCALE=0.021879
LM=11
627.00000 268.00000
638.00000 297.00000
663.00000 250.00000
864.00000 414.00000
518.00000 400.00000
869.00000 557.00000
786.00000 608.00000
552.00000 192.00000
659.00000 251.00000
555.00000 331.00000
589.00000 388.00000
IMAGE=P.andrewsi_AMNH6438m.jpg
ID=Protoceratops_andrewsi_AMNH6438m 
SCALE=0.066519
LM=11
599.00000 198.00000
618.00000 241.00000
636.00000 183.00000
758.00000 345.00000
483.00000 308.00000
809.00000 479.00000
788.00000 479.00000
533.00000 140.00000
628.00000 185.00000
550.00000 252.00000
545.00000 306.00000
IMAGE=P.andrewsi_AMNH6466f.jpg
ID=Protoceratops_andrewsi_AMNH6466f 
SCALE=0.067267
LM=11
653.00000 234.00000
674.00000 290.00000
697.00000 255.00000
857.00000 382.00000
489.00000 372.00000
923.00000 467.00000
893.00000 473.00000
612.00000 145.00000
694.00000 256.00000
651.00000 309.00000
633.00000 350.00000
IMAGE=P.andrewsi_AMNH6419.jpg
ID=Protoceratops_andrewsi_AMNH6419 
SCALE=0.012242
LM=11
2165.00000 1500.00000
2196.00000 1624.00000
2338.00000 1555.00000
2817.00000 2088.00000
1602.00000 1703.00000
2730.00000 2327.00000
2374.00000 2301.00000
2056.00000 1291.00000
2304.00000 1561.00000
1919.00000 1617.00000
1838.00000 1769.00000
IMAGE=Protoceratops_andrewsi_MPC_D_100_522.JPG
ID=Protoceratops_andrewsi_MPC_D_100_522 
SCALE=0.018155
LM=11
446.00000 306.00000
468.00000 359.00000
510.00000 325.00000
616.00000 505.00000
360.00000 419.00000
609.00000 605.00000
535.00000 611.00000
405.00000 264.00000
497.00000 333.00000
401.00000 368.00000
422.00000 429.00000
IMAGE=Protoceratops_andrewsi_AMNH6414.jpg
ID=Protoceratops_andrewsi_AMNH6414 
SCALE=0.083045
LM=11
213.00000 173.00000
212.00000 191.00000
229.00000 174.00000
290.00000 245.00000
173.00000 209.00000
290.00000 267.00000
277.00000 268.00000
200.00000 148.00000
225.00000 172.00000
187.00000 192.00000
188.00000 208.00000
IMAGE=Protoceratops_andrewsi_MPC_D_100-534.jpg
ID=Protoceratops_andrewsi_MPC_D_100_534 
SCALE=0.110432
LM=11
417.00000 180.00000
422.00000 226.00000
463.00000 195.00000
562.00000 237.00000
324.00000 287.00000
574.00000 331.00000
536.00000 357.00000
397.00000 153.00000
455.00000 197.00000
356.00000 235.00000
370.00000 284.00000
CURVES=1
POINTS=1
80.00000 29.00000
IMAGE=Protoceratops_andrewsi_MPC_D_100-539.jpg
ID=Protoceratops_andrewsi_MPC_D_100_539 
SCALE=0.052559
