# Supplementary material for: Males Resemble Females: Re-Evaluating Sexual Dimorphism in Protoceratops andrewsi (Neoceratopsia, Protoceratopsidae)
Source: PLoS One. 2015 May 7;10(5):e0126464. doi: 10.1371/journal.pone.0126464 (PMC4423778; doi:10.1371/journal.pone.0126464)
Supplement: S2 File — TPS files of raw landmark coordinates of the four datasets (skulls in dorsal and lateral view, skulls with the frill excluded and the sole frills). (ZIP) [file pone.0126464.s004.zip › ProtoLV_nofrill_config.TPS]

LM=43
936.00000 1070.00000
873.00000 1528.00000
1032.00000 1535.00000
1061.00000 1714.00000
1142.00000 1032.00000
1133.00000 1031.00000
1214.00000 1675.00000
1215.00000 1541.00000
1454.00000 1582.00000
1719.00000 1291.00000
1830.00000 1025.00000
2129.00000 896.00000
1783.00000 1686.00000
2079.00000 1770.00000
2105.00000 1530.00000
1805.00000 1427.00000
2741.00000 974.00000
2357.00000 778.00000
2255.00000 1837.00000
2080.00000 1489.00000
2530.00000 1192.00000
958.00000 1635.00000
1043.00000 1068.00000
1137.00000 1032.00000
1231.00000 1631.00000
1234.00000 1586.00000
1903.00000 991.00000
1979.00000 954.00000
2051.00000 921.00000
1039.00000 1420.00000
1651.00000 1497.00000
1488.00000 1139.00000
1702.00000 1467.00000
1727.00000 1411.00000
1732.00000 1350.00000
1559.00000 1155.00000
1620.00000 1188.00000
1676.00000 1235.00000
1790.00000 1776.00000
1181.00000 1769.00000
1345.00000 1788.00000
1499.00000 1804.00000
1648.00000 1790.00000
IMAGE=Protoceratops_andrewsi_AMNH6467.JPG
ID=Protoceratops_andrewsi_AMNH6467 
SCALE=0.013697
LM=43
1307.00000 1136.00000
1265.00000 1415.00000
1356.00000 1417.00000
1380.00000 1549.00000
1497.00000 1070.00000
1481.00000 1071.00000
1494.00000 1551.00000
1465.00000 1437.00000
1619.00000 1536.00000
1823.00000 1322.00000
1955.00000 1161.00000
2058.00000 1102.00000
1826.00000 1601.00000
1996.00000 1755.00000
2045.00000 1603.00000
1885.00000 1469.00000
2306.00000 1185.00000
2266.00000 1056.00000
2075.00000 1812.00000
2013.00000 1545.00000
2292.00000 1356.00000
1322.00000 1487.00000
1394.00000 1102.00000
1489.00000 1068.00000
1509.00000 1514.00000
1486.00000 1476.00000
1982.00000 1145.00000
2005.00000 1127.00000
2031.00000 1114.00000
1372.00000 1378.00000
1767.00000 1434.00000
1724.00000 1227.00000
1791.00000 1413.00000
1809.00000 1387.00000
1814.00000 1355.00000
1762.00000 1236.00000
1788.00000 1262.00000
1808.00000 1292.00000
1821.00000 1701.00000
1454.00000 1614.00000
1531.00000 1673.00000
1625.00000 1695.00000
1722.00000 1692.00000
IMAGE=Protoceratops andrewsi DMNH 50633l_lv3.JPG
ID=Protoceratops_andrewsi_DMNH_50633l 
SCALE=0.023803
LM=43
1125.00000 1097.00000
954.00000 1430.00000
1094.00000 1505.00000
1104.00000 1658.00000
1225.00000 1064.00000
1178.00000 1063.00000
1209.00000 1652.00000
1226.00000 1564.00000
1379.00000 1649.00000
1621.00000 1375.00000
1696.00000 1088.00000
1973.00000 996.00000
1637.00000 1631.00000
1872.00000 1777.00000
1916.00000 1609.00000
1719.00000 1469.00000
2295.00000 1079.00000
2271.00000 939.00000
1977.00000 1869.00000
1883.00000 1537.00000
2230.00000 1291.00000
1021.00000 1550.00000
1151.00000 1075.00000
1201.00000 1063.00000
1223.00000 1626.00000
1225.00000 1596.00000
1766.00000 1068.00000
1841.00000 1054.00000
1905.00000 1025.00000
1102.00000 1413.00000
1536.00000 1556.00000
1469.00000 1204.00000
1586.00000 1532.00000
1618.00000 1485.00000
1627.00000 1433.00000
1528.00000 1218.00000
1569.00000 1266.00000
1598.00000 1318.00000
1640.00000 1794.00000
1196.00000 1739.00000
1296.00000 1802.00000
1413.00000 1843.00000
1533.00000 1831.00000
IMAGE=Protoceratops andrewsi DMNH_nocode_lv5.JPG
ID=Protoceratops_andrewsi_DMNH 
SCALE=0.019604
LM=43
971.00000 1149.00000
1031.00000 1511.00000
1080.00000 1486.00000
1180.00000 1629.00000
1116.00000 1068.00000
1039.00000 1097.00000
1165.00000 1534.00000
1165.00000 1460.00000
1389.00000 1473.00000
1581.00000 1223.00000
1722.00000 931.00000
2032.00000 815.00000
1641.00000 1530.00000
1938.00000 1643.00000
1904.00000 1490.00000
1638.00000 1363.00000
2290.00000 875.00000
2117.00000 756.00000
2015.00000 1684.00000
1851.00000 1412.00000
2224.00000 1152.00000
1099.00000 1579.00000
1004.00000 1119.00000
1079.00000 1082.00000
1172.00000 1510.00000
1169.00000 1484.00000
1777.00000 864.00000
1864.00000 843.00000
1950.00000 841.00000
1013.00000 1335.00000
1537.00000 1434.00000
1389.00000 1074.00000
1582.00000 1397.00000
1596.00000 1336.00000
1596.00000 1278.00000
1455.00000 1079.00000
1503.00000 1122.00000
1546.00000 1167.00000
1664.00000 1631.00000
1275.00000 1674.00000
1373.00000 1691.00000
1477.00000 1681.00000
1572.00000 1646.00000
IMAGE=Protoceratops_andrewsi_AMNH6409.JPG
ID=Protoceratops_andrewsi_AMNH6409 
SCALE=0.015108
LM=43
1058.00000 988.00000
1089.00000 1467.00000
1198.00000 1447.00000
1346.00000 1601.00000
1151.00000 896.00000
1127.00000 905.00000
1304.00000 1483.00000
1300.00000 1442.00000
1519.00000 1406.00000
1680.00000 1092.00000
1715.00000 849.00000
1825.00000 744.00000
1759.00000 1459.00000
2022.00000 1567.00000
2015.00000 1386.00000
1782.00000 1238.00000
2321.00000 740.00000
2193.00000 593.00000
2125.00000 1611.00000
1959.00000 1301.00000
2268.00000 955.00000
1211.00000 1542.00000
1101.00000 951.00000
1139.00000 900.00000
1306.00000 1470.00000
1305.00000 1457.00000
1743.00000 820.00000
1770.00000 796.00000
1793.00000 767.00000
1142.00000 1305.00000
1635.00000 1319.00000
1522.00000 976.00000
1667.00000 1269.00000
1680.00000 1208.00000
1682.00000 1149.00000
1573.00000 982.00000
1622.00000 1010.00000
1661.00000 1045.00000
1781.00000 1575.00000
1436.00000 1631.00000
1522.00000 1649.00000
1614.00000 1634.00000
1699.00000 1600.00000
IMAGE=Protoceratops_andrewsi_AMNH6425.JPG
ID=Protoceratops_andrewsi_AMNH6425 
SCALE=0.022250
LM=43
1103.00000 551.00000
964.00000 888.00000
1047.00000 973.00000
1127.00000 1119.00000
1218.00000 544.00000
1185.00000 532.00000
1139.00000 1073.00000
1156.00000 1026.00000
1300.00000 1041.00000
1602.00000 949.00000
1727.00000 751.00000
2128.00000 707.00000
1535.00000 1240.00000
1750.00000 1493.00000
1854.00000 1291.00000
1661.00000 1083.00000
2440.00000 751.00000
2414.00000 618.00000
1853.00000 1594.00000
1851.00000 1239.00000
2275.00000 1079.00000
1031.00000 1010.00000
1143.00000 542.00000
1204.00000 536.00000
1138.00000 1055.00000
1146.00000 1040.00000
1823.00000 714.00000
1924.00000 697.00000
2028.00000 707.00000
1051.00000 848.00000
1501.00000 1104.00000
1474.00000 755.00000
1549.00000 1088.00000
1584.00000 1048.00000
1600.00000 1001.00000
1528.00000 777.00000
1566.00000 828.00000
1595.00000 887.00000
1518.00000 1390.00000
1194.00000 1190.00000
1272.00000 1247.00000
1356.00000 1294.00000
1439.00000 1342.00000
IMAGE=Protoceratops_andrewsi_AMNH6429.JPG
ID=Protoceratops_andrewsi_AMNH6429 
SCALE=0.015865
LM=43
917.00000 1124.00000
887.00000 1365.00000
1024.00000 1423.00000
1105.00000 1538.00000
1066.00000 1098.00000
1038.00000 1102.00000
1145.00000 1466.00000
1153.00000 1428.00000
1318.00000 1430.00000
1652.00000 1283.00000
1621.00000 1096.00000
1989.00000 1021.00000
1649.00000 1545.00000
1924.00000 1650.00000
2015.00000 1541.00000
1792.00000 1395.00000
2216.00000 975.00000
2079.00000 850.00000
2111.00000 1663.00000
1991.00000 1505.00000
2214.00000 1207.00000
979.00000 1469.00000
980.00000 1120.00000
1053.00000 1100.00000
1155.00000 1455.00000
1156.00000 1442.00000
1716.00000 1087.00000
1810.00000 1069.00000
1899.00000 1051.00000
996.00000 1353.00000
1581.00000 1468.00000
1464.00000 1173.00000
1629.00000 1441.00000
1653.00000 1391.00000
1656.00000 1336.00000
1520.00000 1179.00000
1570.00000 1206.00000
1615.00000 1239.00000
1661.00000 1650.00000
1217.00000 1597.00000
1319.00000 1636.00000
1434.00000 1657.00000
1548.00000 1647.00000
IMAGE=Protoceratops_andrewsi_AMNH6430.JPG
ID=Protoceratops_andrewsi_AMNH6430 
SCALE=0.010000
LM=43
773.00000 1239.00000
843.00000 1586.00000
1052.00000 1620.00000
1249.00000 1701.00000
1008.00000 1123.00000
964.00000 1139.00000
1227.00000 1621.00000
1211.00000 1580.00000
1427.00000 1493.00000
1638.00000 1329.00000
1645.00000 1071.00000
1901.00000 851.00000
1737.00000 1574.00000
2060.00000 1644.00000
2081.00000 1498.00000
1749.00000 1429.00000
2183.00000 726.00000
2081.00000 597.00000
2222.00000 1612.00000
2062.00000 1461.00000
2287.00000 1022.00000
1041.00000 1658.00000
872.00000 1198.00000
985.00000 1131.00000
1229.00000 1605.00000
1221.00000 1593.00000
1706.00000 1017.00000
1760.00000 951.00000
1827.00000 899.00000
982.00000 1530.00000
1595.00000 1464.00000
1496.00000 1243.00000
1628.00000 1439.00000
1652.00000 1407.00000
1652.00000 1364.00000
1538.00000 1248.00000
1574.00000 1273.00000
1605.00000 1300.00000
1780.00000 1680.00000
1353.00000 1707.00000
1459.00000 1715.00000
1572.00000 1700.00000
1679.00000 1690.00000
IMAGE=Protoceratops_andrewsi_AMNH6441.JPG
ID=Protoceratops_andrewsi_AMNH6441 
SCALE=0.014986
LM=43
1102.00000 827.00000
943.00000 1186.00000
1069.00000 1261.00000
1139.00000 1387.00000
1244.00000 788.00000
1215.00000 787.00000
1129.00000 1310.00000
1139.00000 1218.00000
1358.00000 1241.00000
1666.00000 1094.00000
1762.00000 865.00000
2179.00000 780.00000
1615.00000 1403.00000
1856.00000 1600.00000
1963.00000 1432.00000
1754.00000 1216.00000
2432.00000 766.00000
2399.00000 639.00000
2026.00000 1685.00000
1949.00000 1305.00000
2299.00000 1099.00000
1035.00000 1296.00000
1160.00000 810.00000
1229.00000 787.00000
1145.00000 1282.00000
1148.00000 1251.00000
1872.00000 856.00000
1969.00000 822.00000
2077.00000 800.00000
1047.00000 1129.00000
1553.00000 1263.00000
1570.00000 942.00000
1606.00000 1246.00000
1638.00000 1201.00000
1656.00000 1149.00000
1616.00000 961.00000
1647.00000 999.00000
1661.00000 1045.00000
1619.00000 1565.00000
1226.00000 1437.00000
1330.00000 1466.00000
1430.00000 1497.00000
1522.00000 1531.00000
IMAGE=Protoceratops_andrewsi_AMNH6637.JPG
ID=Protoceratops_andrewsi_AMNH6637 
SCALE=0.014924
LM=43
1092.00000 1163.00000
1025.00000 1442.00000
1177.00000 1509.00000
1246.00000 1605.00000
1218.00000 1121.00000
1202.00000 1123.00000
1239.00000 1528.00000
1236.00000 1490.00000
1375.00000 1462.00000
1612.00000 1295.00000
1681.00000 1115.00000
1952.00000 994.00000
1606.00000 1558.00000
1880.00000 1648.00000
1894.00000 1474.00000
1674.00000 1383.00000
2189.00000 956.00000
2099.00000 878.00000
1994.00000 1675.00000
1870.00000 1437.00000
2134.00000 1171.00000
1129.00000 1535.00000
1148.00000 1148.00000
1210.00000 1121.00000
1244.00000 1517.00000
1242.00000 1503.00000
1750.00000 1086.00000
1815.00000 1048.00000
1884.00000 1017.00000
1124.00000 1401.00000
1557.00000 1441.00000
1450.00000 1191.00000
1596.00000 1419.00000
1621.00000 1384.00000
1624.00000 1336.00000
1498.00000 1196.00000
1544.00000 1220.00000
1581.00000 1255.00000
1625.00000 1649.00000
1311.00000 1645.00000
1390.00000 1674.00000
1469.00000 1673.00000
1551.00000 1658.00000
IMAGE=Protoceratops_andrewsi_BHI6440.JPG
ID=Protoceratops_andrewsi_BHI6440 
SCALE=0.018785
LM=43
945.00000 1015.00000
804.00000 1367.00000
990.00000 1474.00000
1082.00000 1632.00000
1092.00000 995.00000
1058.00000 993.00000
1073.00000 1514.00000
1086.00000 1429.00000
1281.00000 1431.00000
1592.00000 1257.00000
1861.00000 1034.00000
2144.00000 950.00000
1567.00000 1594.00000
1867.00000 1720.00000
1919.00000 1547.00000
1641.00000 1366.00000
2576.00000 1115.00000
2285.00000 823.00000
2092.00000 1801.00000
1895.00000 1478.00000
2310.00000 1228.00000
927.00000 1519.00000
1004.00000 1025.00000
1075.00000 992.00000
1086.00000 1489.00000
1087.00000 1459.00000
1933.00000 1012.00000
2007.00000 997.00000
2079.00000 973.00000
928.00000 1314.00000
1499.00000 1444.00000
1469.00000 1106.00000
1542.00000 1415.00000
1572.00000 1367.00000
1588.00000 1313.00000
1521.00000 1120.00000
1561.00000 1152.00000
1585.00000 1202.00000
1561.00000 1668.00000
1172.00000 1674.00000
1269.00000 1702.00000
1372.00000 1701.00000
1463.00000 1678.00000
IMAGE=Protoceratops_andrewsi_CM9185.JPG
ID=Protoceratops_andrewsi_CM9185 
SCALE=0.014950
LM=43
1082.00000 809.00000
981.00000 1314.00000
1116.00000 1351.00000
1158.00000 1463.00000
1269.00000 801.00000
1183.00000 791.00000
1172.00000 1373.00000
1187.00000 1333.00000
1352.00000 1346.00000
1568.00000 1097.00000
1619.00000 846.00000
1897.00000 718.00000
1549.00000 1436.00000
1817.00000 1528.00000
1843.00000 1367.00000
1607.00000 1215.00000
2093.00000 682.00000
2042.00000 534.00000
2076.00000 1607.00000
1815.00000 1301.00000
2109.00000 988.00000
1064.00000 1398.00000
1133.00000 800.00000
1227.00000 795.00000
1185.00000 1366.00000
1189.00000 1350.00000
1692.00000 822.00000
1760.00000 793.00000
1830.00000 749.00000
1075.00000 1191.00000
1468.00000 1283.00000
1435.00000 951.00000
1518.00000 1252.00000
1546.00000 1204.00000
1560.00000 1153.00000
1484.00000 970.00000
1523.00000 1006.00000
1549.00000 1052.00000
1558.00000 1506.00000
1229.00000 1509.00000
1311.00000 1534.00000
1397.00000 1532.00000
1474.00000 1511.00000
IMAGE=Protoceratops_andrewsi_MPC-D-100-502.JPG
ID=Protoceratops_andrewsi_MPC_D_100.502 
SCALE=0.015964
LM=43
915.00000 1245.00000
1031.00000 1522.00000
1162.00000 1576.00000
1215.00000 1654.00000
1047.00000 1184.00000
1006.00000 1201.00000
1234.00000 1591.00000
1227.00000 1555.00000
1305.00000 1447.00000
1507.00000 1254.00000
1473.00000 1076.00000
1617.00000 948.00000
1575.00000 1547.00000
1866.00000 1619.00000
1861.00000 1515.00000
1572.00000 1372.00000
1936.00000 843.00000
1833.00000 796.00000
2082.00000 1648.00000
1733.00000 1383.00000
2018.00000 1089.00000
1117.00000 1593.00000
966.00000 1226.00000
1027.00000 1191.00000
1239.00000 1578.00000
1236.00000 1565.00000
1515.00000 1054.00000
1553.00000 1021.00000
1588.00000 986.00000
1097.00000 1477.00000
1482.00000 1404.00000
1369.00000 1181.00000
1512.00000 1376.00000
1527.00000 1335.00000
1522.00000 1293.00000
1409.00000 1185.00000
1451.00000 1200.00000
1483.00000 1220.00000
1614.00000 1647.00000
1290.00000 1682.00000
1374.00000 1694.00000
1459.00000 1689.00000
1538.00000 1663.00000
IMAGE=Protoceratops_andrewsi_MPC-D-100-502a.JPG
ID=Protoceratops_andrewsi_MPC_D_100.502a 
SCALE=0.018865
LM=43
1063.00000 1106.00000
1121.00000 1385.00000
1249.00000 1446.00000
1304.00000 1521.00000
1125.00000 1077.00000
1095.00000 1092.00000
1317.00000 1462.00000
1317.00000 1441.00000
1403.00000 1377.00000
1507.00000 1164.00000
1496.00000 947.00000
1663.00000 825.00000
1606.00000 1401.00000
1820.00000 1458.00000
1812.00000 1319.00000
1621.00000 1210.00000
1827.00000 772.00000
1820.00000 713.00000
1976.00000 1465.00000
1796.00000 1290.00000
1901.00000 933.00000
1205.00000 1462.00000
1078.00000 1100.00000
1110.00000 1084.00000
1320.00000 1456.00000
1320.00000 1448.00000
1538.00000 920.00000
1581.00000 888.00000
1622.00000 858.00000
1188.00000 1342.00000
1501.00000 1337.00000
1374.00000 1070.00000
1528.00000 1302.00000
1532.00000 1255.00000
1528.00000 1206.00000
1412.00000 1080.00000
1448.00000 1103.00000
1478.00000 1131.00000
1659.00000 1521.00000
1381.00000 1541.00000
1446.00000 1548.00000
1521.00000 1548.00000
1591.00000 1536.00000
IMAGE=Protoceratops_andrewsi_MPC-D-100-505.JPG
ID=Protoceratops_andrewsi_MPC_D_100.505 
SCALE=0.016774
LM=43
928.00000 832.00000
821.00000 1148.00000
949.00000 1246.00000
1024.00000 1385.00000
1156.00000 789.00000
1119.00000 790.00000
1072.00000 1309.00000
1080.00000 1218.00000
1293.00000 1153.00000
1639.00000 1054.00000
1767.00000 830.00000
2007.00000 752.00000
1632.00000 1382.00000
1938.00000 1557.00000
1995.00000 1387.00000
1728.00000 1189.00000
2500.00000 809.00000
2396.00000 704.00000
2211.00000 1634.00000
1968.00000 1298.00000
2447.00000 1071.00000
914.00000 1278.00000
1025.00000 811.00000
1139.00000 788.00000
1088.00000 1282.00000
1084.00000 1248.00000
1828.00000 818.00000
1894.00000 803.00000
1951.00000 779.00000
921.00000 1082.00000
1512.00000 1245.00000
1490.00000 893.00000
1567.00000 1215.00000
1603.00000 1169.00000
1633.00000 1112.00000
1539.00000 918.00000
1576.00000 961.00000
1610.00000 1010.00000
1638.00000 1519.00000
1140.00000 1457.00000
1255.00000 1510.00000
1380.00000 1513.00000
1511.00000 1506.00000
IMAGE=Protoceratops_andrewsi_MPC-D-2006.36.JPG
ID=Protoceratops_andrewsi_MPC_D_2006.36 
SCALE=0.010068
LM=43
106.00000 92.00000
75.00000 230.00000
103.00000 223.00000
141.00000 273.00000
146.00000 73.00000
136.00000 72.00000
157.00000 249.00000
153.00000 232.00000
227.00000 245.00000
319.00000 182.00000
375.00000 104.00000
474.00000 86.00000
311.00000 276.00000
399.00000 340.00000
423.00000 292.00000
345.00000 221.00000
542.00000 80.00000
546.00000 61.00000
444.00000 351.00000
423.00000 269.00000
540.00000 174.00000
107.00000 255.00000
123.00000 87.00000
141.00000 74.00000
159.00000 243.00000
158.00000 237.00000
399.00000 94.00000
422.00000 86.00000
448.00000 85.00000
97.00000 193.00000
290.00000 246.00000
263.00000 126.00000
304.00000 234.00000
312.00000 219.00000
320.00000 201.00000
283.00000 131.00000
298.00000 147.00000
309.00000 164.00000
312.00000 317.00000
172.00000 288.00000
207.00000 296.00000
243.00000 302.00000
277.00000 309.00000
IMAGE=P.andrewsi_AMNH6408.jpg
ID=Protoceratops_andrewsi_AMNH6408 
SCALE=0.045408
LM=43
123.00000 70.00000
78.00000 208.00000
106.00000 210.00000
146.00000 268.00000
166.00000 67.00000
158.00000 65.00000
136.00000 229.00000
140.00000 199.00000
204.00000 222.00000
311.00000 168.00000
357.00000 102.00000
465.00000 79.00000
289.00000 255.00000
389.00000 309.00000
421.00000 271.00000
338.00000 191.00000
553.00000 103.00000
526.00000 57.00000
446.00000 327.00000
412.00000 241.00000
512.00000 185.00000
108.00000 243.00000
140.00000 68.00000
162.00000 67.00000
140.00000 220.00000
140.00000 209.00000
383.00000 94.00000
411.00000 87.00000
437.00000 87.00000
106.00000 166.00000
276.00000 216.00000
254.00000 117.00000
290.00000 210.00000
301.00000 197.00000
310.00000 184.00000
274.00000 123.00000
291.00000 135.00000
303.00000 150.00000
288.00000 284.00000
173.00000 280.00000
202.00000 285.00000
232.00000 285.00000
259.00000 284.00000
IMAGE=P.andrewsi_AMNH6432.jpg
ID=Protoceratops_andrewsi_AMNH6432 
SCALE=0.033315
LM=43
81.00000 99.00000
91.00000 209.00000
125.00000 220.00000
158.00000 264.00000
158.00000 82.00000
150.00000 83.00000
174.00000 256.00000
164.00000 215.00000
216.00000 220.00000
323.00000 180.00000
395.00000 125.00000
525.00000 83.00000
310.00000 278.00000
443.00000 350.00000
483.00000 323.00000
342.00000 213.00000
565.00000 69.00000
568.00000 42.00000
506.00000 363.00000
440.00000 249.00000
572.00000 190.00000
122.00000 240.00000
118.00000 96.00000
154.00000 83.00000
177.00000 243.00000
170.00000 230.00000
430.00000 119.00000
463.00000 111.00000
498.00000 106.00000
112.00000 190.00000
289.00000 221.00000
272.00000 139.00000
302.00000 216.00000
316.00000 208.00000
323.00000 195.00000
289.00000 143.00000
302.00000 155.00000
312.00000 167.00000
313.00000 314.00000
187.00000 280.00000
218.00000 289.00000
250.00000 295.00000
281.00000 304.00000
IMAGE=P.andrewsi_AMNH6434.jpg
ID=Protoceratops_andrewsi_AMNH6434 
SCALE=0.021879
LM=43
128.00000 85.00000
92.00000 257.00000
117.00000 238.00000
163.00000 322.00000
186.00000 65.00000
178.00000 65.00000
157.00000 282.00000
154.00000 235.00000
246.00000 279.00000
343.00000 226.00000
341.00000 102.00000
412.00000 70.00000
337.00000 313.00000
436.00000 373.00000
447.00000 360.00000
357.00000 246.00000
520.00000 45.00000
509.00000 15.00000
518.00000 400.00000
414.00000 277.00000
552.00000 192.00000
125.00000 294.00000
153.00000 77.00000
182.00000 65.00000
162.00000 268.00000
159.00000 251.00000
359.00000 98.00000
378.00000 90.00000
395.00000 80.00000
114.00000 190.00000
312.00000 266.00000
271.00000 130.00000
323.00000 258.00000
331.00000 249.00000
339.00000 238.00000
299.00000 140.00000
316.00000 166.00000
330.00000 195.00000
340.00000 366.00000
197.00000 345.00000
233.00000 366.00000
270.00000 389.00000
304.00000 384.00000
IMAGE=P.andrewsi_AMNH6438m.jpg
ID=Protoceratops_andrewsi_AMNH6438m 
SCALE=0.066519
LM=43
107.00000 100.00000
134.00000 247.00000
148.00000 225.00000
224.00000 292.00000
158.00000 80.00000
151.00000 79.00000
200.00000 252.00000
194.00000 220.00000
274.00000 242.00000
348.00000 171.00000
333.00000 93.00000
418.00000 61.00000
351.00000 260.00000
448.00000 292.00000
461.00000 281.00000
374.00000 199.00000
563.00000 65.00000
506.00000 16.00000
483.00000 308.00000
429.00000 213.00000
533.00000 140.00000
176.00000 273.00000
131.00000 96.00000
155.00000 80.00000
199.00000 241.00000
197.00000 230.00000
353.00000 87.00000
376.00000 78.00000
396.00000 69.00000
139.00000 187.00000
324.00000 215.00000
279.00000 108.00000
337.00000 210.00000
343.00000 197.00000
349.00000 185.00000
303.00000 113.00000
322.00000 130.00000
338.00000 150.00000
354.00000 291.00000
251.00000 300.00000
276.00000 304.00000
302.00000 301.00000
329.00000 293.00000
IMAGE=P.andrewsi_AMNH6466f.jpg
ID=Protoceratops_andrewsi_AMNH6466f 
SCALE=0.067267
LM=43
101.00000 59.00000
90.00000 174.00000
108.00000 171.00000
132.00000 210.00000
149.00000 54.00000
142.00000 53.00000
145.00000 194.00000
142.00000 179.00000
211.00000 186.00000
346.00000 151.00000
369.00000 101.00000
541.00000 69.00000
313.00000 239.00000
486.00000 359.00000
519.00000 310.00000
364.00000 176.00000
626.00000 37.00000
636.00000 13.00000
489.00000 372.00000
500.00000 219.00000
612.00000 145.00000
109.00000 195.00000
121.00000 57.00000
145.00000 54.00000
144.00000 189.00000
143.00000 184.00000
409.00000 85.00000
454.00000 83.00000
500.00000 81.00000
100.00000 144.00000
306.00000 202.00000
285.00000 107.00000
321.00000 195.00000
333.00000 182.00000
343.00000 167.00000
305.00000 110.00000
324.00000 118.00000
339.00000 132.00000
313.00000 299.00000
168.00000 236.00000
201.00000 259.00000
238.00000 279.00000
274.00000 293.00000
IMAGE=P.andrewsi_AMNH6419.jpg
ID=Protoceratops_andrewsi_AMNH6419 
SCALE=0.012242
LM=43
810.00000 844.00000
606.00000 1101.00000
692.00000 1232.00000
683.00000 1326.00000
969.00000 836.00000
895.00000 826.00000
764.00000 1324.00000
808.00000 1232.00000
996.00000 1240.00000
1390.00000 1188.00000
1556.00000 1004.00000
1866.00000 972.00000
1258.00000 1469.00000
1491.00000 1601.00000
1598.00000 1471.00000
1404.00000 1324.00000
2215.00000 1098.00000
2092.00000 955.00000
1602.00000 1703.00000
1596.00000 1438.00000
2056.00000 1291.00000
622.00000 1224.00000
855.00000 832.00000
934.00000 829.00000
784.00000 1293.00000
797.00000 1262.00000
1635.00000 984.00000
1712.00000 971.00000
1791.00000 964.00000
736.00000 1116.00000
1248.00000 1352.00000
1235.00000 1039.00000
1305.00000 1330.00000
1350.00000 1294.00000
1382.00000 1244.00000
1291.00000 1056.00000
1341.00000 1085.00000
1377.00000 1130.00000
1251.00000 1526.00000
771.00000 1413.00000
879.00000 1497.00000
996.00000 1526.00000
1128.00000 1519.00000
IMAGE=Protoceratops_andrewsi_MPC_D_100_522.JPG
ID=Protoceratops_andrewsi_MPC_D_100_522 
SCALE=0.018155
LM=43
64.00000 158.00000
47.00000 267.00000
95.00000 300.00000
94.00000 338.00000
96.00000 161.00000
80.00000 154.00000
117.00000 323.00000
121.00000 294.00000
181.00000 312.00000
266.00000 247.00000
271.00000 176.00000
328.00000 146.00000
252.00000 327.00000
316.00000 393.00000
331.00000 352.00000
268.00000 295.00000
451.00000 152.00000
418.00000 119.00000
360.00000 419.00000
319.00000 329.00000
405.00000 264.00000
66.00000 308.00000
72.00000 157.00000
88.00000 158.00000
123.00000 315.00000
123.00000 305.00000
286.00000 170.00000
298.00000 160.00000
313.00000 152.00000
88.00000 251.00000
238.00000 296.00000
230.00000 199.00000
252.00000 289.00000
263.00000 278.00000
266.00000 263.00000
244.00000 205.00000
256.00000 216.00000
264.00000 231.00000
253.00000 375.00000
124.00000 359.00000
153.00000 372.00000
187.00000 381.00000
221.00000 375.00000
IMAGE=Protoceratops_andrewsi_AMNH6414.jpg
ID=Protoceratops_andrewsi_AMNH6414 
SCALE=0.083045
LM=43
78.00000 98.00000
55.00000 132.00000
68.00000 148.00000
68.00000 162.00000
89.00000 97.00000
86.00000 96.00000
75.00000 158.00000
78.00000 152.00000
99.00000 159.00000
132.00000 134.00000
135.00000 114.00000
174.00000 104.00000
121.00000 171.00000
143.00000 196.00000
160.00000 178.00000
138.00000 151.00000
225.00000 110.00000
201.00000 95.00000
173.00000 209.00000
158.00000 166.00000
200.00000 148.00000
60.00000 149.00000
82.00000 98.00000
87.00000 97.00000
77.00000 157.00000
78.00000 155.00000
144.00000 113.00000
154.00000 110.00000
164.00000 106.00000
70.00000 133.00000
124.00000 144.00000
124.00000 115.00000
127.00000 143.00000
129.00000 141.00000
131.00000 138.00000
129.00000 118.00000
131.00000 123.00000
132.00000 128.00000
120.00000 189.00000
74.00000 172.00000
84.00000 180.00000
94.00000 186.00000
107.00000 189.00000
IMAGE=Protoceratops_andrewsi_MPC_D_100-534.jpg
ID=Protoceratops_andrewsi_MPC_D_100_534 
SCALE=0.110432
LM=43
98.00000 111.00000
58.00000 179.00000
81.00000 206.00000
88.00000 229.00000
130.00000 103.00000
126.00000 102.00000
104.00000 220.00000
109.00000 211.00000
150.00000 212.00000
234.00000 156.00000
247.00000 106.00000
312.00000 85.00000
198.00000 233.00000
263.00000 271.00000
292.00000 230.00000
244.00000 184.00000
417.00000 88.00000
352.00000 64.00000
324.00000 287.00000
291.00000 200.00000
397.00000 153.00000
66.00000 210.00000
112.00000 106.00000
127.00000 103.00000
107.00000 218.00000
108.00000 214.00000
264.00000 104.00000
280.00000 98.00000
296.00000 90.00000
86.00000 172.00000
195.00000 200.00000
206.00000 121.00000
207.00000 192.00000
218.00000 181.00000
227.00000 168.00000
217.00000 124.00000
226.00000 134.00000
230.00000 145.00000
202.00000 272.00000
106.00000 246.00000
130.00000 259.00000
152.00000 266.00000
179.00000 271.00000
CURVES=1
POINTS=1
80.00000 29.00000
IMAGE=Protoceratops_andrewsi_MPC_D_100-539.jpg
ID=Protoceratops_andrewsi_MPC_D_100_539 
SCALE=0.052559
